# Supplementary material for: A Schema for Digitized Surface Swab Site Metadata in Open-Source DNA Sequence Databases
Source: mSystems. 2023 Feb 27;8(2):e01284-22. doi: 10.1128/msystems.01284-22 (PMC10134794; doi:10.1128/msystems.01284-22)
Supplement: TABLE S4 [file msystems.01284-22-s0002.xlsx]

## Sheet: Sheet1
SRR	FDA_Acc	Description of swab site
SRR2077394	CFSAN033161	shared stairs to mezzanine ML and JL
SRR3924545	CFSAN052237	Wall under white conveyor belt at entrance of packaging room at Line Cl
SRR10036720	CFSAN032891	Wheels on hopper table
SRR10036717	CFSAN032893	conveyor in front of raw food table
SRR2057364	CFSAN032916	cone of scales at EL filling
SRR2071446	CFSAN032902	conveyor running under ML #5 end line
SRR2071441	CFSAN032892	doorway to production supervisors office (located inside table room)
SRR2071440	CFSAN032890	table room - raw food table
SRR2077388	CFSAN033159	Broom on mezzanine of JL
SRR3924538	CFSAN052230	Underside of metal dispenser hopper chute on Line C5
SRR3924540	CFSAN052232	Right side of metal floor in Line Cl scale house
SRR3924544	CFSAN052236	Top step at entrance of Line C3 scale house
SRR10001260	CFSAN032906	inside bag former on the wall side, NR
SRR10001249	CFSAN032898	far line of conveyor listed # 28 above
SRR2064109	CFSAN033103	Table room drain #2
SRR2080104	CFSAN033171	standing water under spikes
SRR2080112	CFSAN033170	motor box on EL
SRR10001250	CFSAN033110	NR frame cross member at back, close to control box
SRR10001262	CFSAN032907	inside bag former conveyor line, NR
SRR2057363	CFSAN032915	EL inside shaker pan
SRR2080114	CFSAN033169	Pipe through floor of OR scale room cut off, standing water
SRR2077257	CFSAN033166	NR hopper control box (covered in tape)
SRR3924539	CFSAN052231	Underside and wheels of black waste container at Line Cl
SRR3924547	CFSAN052239	Right corner of metal processing table on Line Al
SRR3924548	CFSAN052240	Metal incline wall adjacent to conveyor on Line Al
SRR10001266	CFSAN032897	under green conveyor on JL
SRR2064128	CFSAN033101	Frame of raw food table
SRR2064135	CFSAN033114	rain water from roof, coming down next to NR scale house
SRR2077396	CFSAN033164	Drain at NR
SRR10001257	CFSAN032900	JL grate in metal shaker
SRR10037179	CFSAN032896	Green conveyor on JL
SRR2070993	CFSAN033118	NR scale room cut off pipe coming through the floor containing standing water
SRR2077392	CFSAN033160	compound legs at frame of ML at #2 and #3
SRR2071444	CFSAN032901	comers of hopper #5 ML
SRR2057378	CFSAN032913	hopper EL
SRR3924546	CFSAN052238	Pitted concrete floor adjacent to steps at Line Cl
SRR2071449	CFSAN032908	PC control pad NR packaging/bag former
SRR2064133	CFSAN033108	underside of ML conveyor
SRR2064131	CFSAN033104	Compound table legs of operator's table in table room
SRR3924543	CFSAN052235	Rear of metal floor in Line C3 scale house
SRR2071020	CFSAN033127	Receiving freezer door bottom
SRR2070994	CFSAN033120	OR cross beam over bucket conveyor
SRR3924542	CFSAN052234	Front right corner of metal floor in Line C3 scale house
SRR2071447	CFSAN032904	inside NR packaging conveyor machine ( at bag former) NR
SRR2077260	CFSAN033163	Drain at JL
SRR2077389	CFSAN033165	Wheels on JL teflon conveyor
SRR3924537	CFSAN052229	Metal pallet floor lift to right of Line C5
SRR2070997	CFSAN033128	corner of hall between receiving freezer and processing entrance
SRR2071448	CFSAN032905	packaging conveyor -the large hole through the wall into fmal packaging, NR
SRR2077387	CFSAN033162	comer at New Rovema line (NR)
SRR2071451	CFSAN032910	Above control panel on Old Rovema (OR) railing at bottom of scale room
SRR2071442	CFSAN032894	Conveyor at bottom of MIX LINE (ML)
SRR3924541	CFSAN052233	Floor along left wall of Line C2 scale house
SRR2064138	CFSAN033116	NR scale room shaker table - hole in frame
SRR10001252	CFSAN032899	JL main conveyor belt mezzanine level
SRR2077406	CFSAN033167	stairs to NR scale room
SRR2070996	CFSAN033126	Plastic curtain between processing and trash dock/receiving freezer
SRR2070995	CFSAN033123	hopper dumping platform of EL
SRR2071452	CFSAN032911	Hole under EL catwalk over incline buckets (food contact)
SRR2077259	CFSAN033158	doorway leading to bag room
SRR2071000	CFSAN033155	Hand wash sink
SRR2064132	CFSAN033106	pallet jack on JL mezzanine
SRR2071084	CFSAN033124	under scale at end of ML
SRR2080106	CFSAN033168	standing water scale room OR floor
SRR10001267	CFSAN032903	bottom of gray brute tote at close to Eagle line (EL)
SRR2064111	CFSAN033109	NR buckets and rubber loading flat Compound swab
SRR2064137	CFSAN033115	OR cover above light under stairs
SRR2057391	CFSAN032917	EL hopper feed chute to bucket line and the rubber flap around chute end
SRR2070991	CFSAN033119	mat operator stands on at NR hopper
SRR2080107	CFSAN033173	Trash dock metal plate entrance directly across from processing entrance
SRR2070992	CFSAN033121	hole through wall at OR line to final packaging
SRR2071450	CFSAN032909	hole in yellow pole next NR bag former
SRR2057352	CFSAN032912	grating over OR catwalk
SRR2057362	CFSAN032914
SRR2064110	CFSAN033105	Frame of Hopper dump at hopper table in table room
SRR2071085	CFSAN033125	Roof leaking water down wall at end of ML
SRR2071018	CFSAN033117	Back of Larkin NR evaporator directly over food
SRR2080105	CFSAN033172	Bottom of trash dock door
SRR4417908	CFSAN019764	Drain #4 cookie room.
SRR4417907	CFSAN019763	Drain #2 cookie room.
SRR5120768	CFSAN055644	Banana jelly cart wheels
SRR8792484	CFSAN092244	Floor Crack in Hallway Between Sandwich Room and Ice Cream Room
SRR8792486	CFSAN092245	Belt #1
SRR8792796	CFSAN092243	Line C Roller for Blue Scrap Belt
SRR5120760	CFSAN055639	Line A exposed pipe thread fibers
SRR4417906	CFSAN019762	Scrap room, exit door to outside. door threshold
SRR5120767	CFSAN055643	Bread cart wheels (cart colored blue and red)
SRR5120773	CFSAN055646	Condensate on floor at blast chiller
SRR5120770	CFSAN055647	Chiller crawl space floor
SRR5120769	CFSAN055645	Wall crack by line A
SRR5120771	CFSAN055648	Blue broom
SRR5120763	CFSAN055642	Trash belt pass through bottom side
SRR4417905	CFSAN021021	Pallet jack area where operator stands
SRR5120761	CFSAN055640	Cookie room drain #1
SRR5120764	CFSAN055641	Cookie room drain #2
SRR8436113	CFSAN090067	Bottom rack of chicken cart
SRR8436114	CFSAN090063	Middle drain in 3-compartment-sink in meat room
SRR8435782	CFSAN090068	Outside meat room door
SRR8435636	CFSAN090056	Slicer 1 control panel
SRR8435733	CFSAN090055	Slicer 1 unsliced meat holder top
SRR8435762	CFSAN090060	Slicer 2 underneath
SRR8435585	CFSAN090062	Back and slats of blade holder for Slicer 1 blade
SRR8436119	CFSAN090052	Slicer 2 blade guard outer side
SRR8435653	CFSAN090059	Slicer 1 underneath
SRR8435764	CFSAN090058	Slicer 1 behind up against wall
SRR8436112	CFSAN090057	Slicer 1 blade gears
SRR8435650	CFSAN090066	Handle of meat cart
SRR8435652	CFSAN090064	Door jam bottom at door 2 in front of meat cooler
SRR3137564	CFSAN021009	2" x 2"; Area of flooring directly below starter tank
SRR3137565	CFSAN021008	8" x 1.5'; Area of floor below sink
SRR5349699	CFSAN060619	trench drain in floor ~ 12 feet S of door opening on N wall.
SRR5386856	CFSAN060620	underneath black rubber matt directly in front of door on S wall leading into PROCESS ROOM.
SRR5452663	CFSAN062979	Drain cover by Line 2 extruder
SRR5452673	CFSAN062992	Shovel in quat solution by Line 1
SRR5452654	CFSAN062978	First Extruder Head
SRR5452684	CFSAN062995	Extruder belt Line 2
SRR5452651	CFSAN062980	Pipe on Calcium Chloride tank
SRR5452687	CFSAN062991	Floor under stainless table next to wash sink
SRR5452664	CFSAN062990	Orange mat stainless table next to wash sink
SRR5452685	CFSAN062996	Inside batter fill tank 0060 Line 2
SRR5452675	CFSAN062993	Drain cover at beginning of Batter Applicator 0050
SRR5452689	CFSAN062994	Drain cover at beginning of Breader 0025
SRR5452670	CFSAN062982	Back floor support and floor under, shaker support Southeast leg for Line 3A
SRR8133795	CFSAN086654	Spatula blade
SRR8134423	CFSAN086657	Filler gun
SRR8082438	CFSAN086635	Inside the drum from dropper
SRR8082405	CFSAN086632	Inside the Butcher Boy, left side
SRR8083082	CFSAN086640	Wheel of stainless steel bin
SRR8134431	CFSAN086659	Inner lid on the rim of the black salsa container
SRR8134448	CFSAN086656	Unifiller, insider hopper
SRR8133793	CFSAN086655	Inside hopper
SRR8134474	CFSAN086660	Black salsa container wheel (where salsa is kept)
SRR8082439	CFSAN086634	Bottom of squeegee
SRR8082437	CFSAN086638	Drain #4
SRR8134433	CFSAN086650	Wheel of another stainless steel buggy bin
SRR8134475	CFSAN086651	Wheel of the stainless steel buggy
SRR8083084	CFSAN086639	Floor crack in front of Urshel #2
SRR8535217	CFSAN086649	Wheel of the stainless steel buggy bin
SRR8082413	CFSAN086631	Crack on the floor in front of the Urshel #3
SRR8082414	CFSAN086646	2nd Squeegee blade (in production room)
SRR8082440	CFSAN086636	Platform next to the dropper
SRR8082409	CFSAN086633	Inside the Butcher Boy, mixing blade
SRR8082406	CFSAN086637	Under the Buggy divider table
SRR8134478	CFSAN087300	Front leg base
SRR8082407	CFSAN086630	Front leg base
SRR8133932	CFSAN086652	Yellow platform with 2 buckets
SRR8133883	CFSAN086653	Yellow platform with 2 buckets
SRR8082597	CFSAN086648	Wheel of the stainless steel buggy bin
SRR8134413	CFSAN086658	Black broom, bristle part (near sink)
SRR8133540	CFSAN086641	Stairs
SRR8082434	CFSAN086643	Single step attached to the handle
SRR8082596	CFSAN086647	Stair
SRR8128384	CFSAN086642	Stairs
SRR8082410	CFSAN086645	Squeegee blade (in production room)
SRR8127949	CFSAN086644	Squeegee blade (in production room)
SRR4000021	CFSAN053008	Wheel of empty cart/tank in middle of room Big room
SRR4000020	CFSAN053009	Wheel of shopping cart holding racks with hooks Big room
SRR4000018	CFSAN053010	Squeegee blade Big room
SRR4000023	CFSAN053006	Junction between wooden block and floor Work Room
SRR4000024	CFSAN053005	Bristles on floor broom Work Room
SRR5648497	CFSAN064303	North facing wall of "Big Room" Inside surface of hole on the wall connecting the big room and the brine room
SRR5649667	CFSAN064298	Rolling Cart #10 Surface of front wheel
SRR5649916	CFSAN064295	Rolling Cart #5 Surface of front wheel
SRR5650008	CFSAN064299	Rolling Cart #11 Surface of front wheel and metal wheel bracket
SRR5650615	CFSAN064293	Rolling Cart #2 Surface of front wheel
SRR3985721	CFSAN053002	Wheel of trolly #2 Work Room
SRR5648494	CFSAN064294	Rolling Cart #3 Surface of front wheel
SRR5648750	CFSAN064304	Rolling Cart #14 Surface of side wheel
SRR8223362	CFSAN053001	Wheel of trolly #1 Work Room
SRR4000022	CFSAN053007	Edge of floor drain Work Room
SRR5648498	CFSAN064305	Rolling Cart #16 Surface of front wheel
SRR5649222	CFSAN064292	Rolling Cart #1 Surface of front wheel
SRR5649770	CFSAN064300	Rolling Cart #12 Surface of two front wheels and two metal wheel brackets
SRR5649918	CFSAN064302	Fan #1 Around surface of base
SRR5650662	CFSAN064297	Rolling Cart #8 Surface of front wheel
SRR5680740	CFSAN064619	Cleaning Brushes Bristles of long handled broom in brine room zone 3
SRR3985787	CFSAN053003	2nd wheel of trolly #1 Work Room
SRR5649831	CFSAN064301	Rolling Cart #13 Surface of front wheel
SRR4000017	CFSAN053012	Wheel on garbage pail Ovens
SRR5680738	CFSAN064296	Rolling Cart #5 Outside surface of Outlet pipe and handle
SRR3999958	CFSAN053011	Wall of cooling cooler Big room
SRR7702442	CFSAN020903	Handle of broom used to sweep floor in production room. Aprox. 9: 17
SRR7702526	CFSAN020906	Production room floor drain. Aprox. 8:41
SRR7029385	CFSAN077968	Sponge swab collected inside the meat slicer where the ham loafs fit into the meat slicer chutes on top.
SRR7073613	CFSAN077967	Sponge swab collected from the surface area of a portable cart (top portion) used to transport packaged ham, hold unwrapped ham prior to slicing, and hold plastic tubs of sliced ham.
SRR7702424	CFSAN020905	Bristle of broom used to clean floor in production room. Aprox. 12:33
SRR7702419	CFSAN020904	Floor in walk in fridge storage area where raw ingrdnts were stored. Aprox. 12: 18
SRR6387412	CFSAN020901	Handwashing sink on wall next to L2.
SRR6387427	CFSAN020900	Table attached to conveyor belt, LI, same side as sub 3, after lettuce bin.
SRR6387213	CFSAN020898	Tuna scoop from L2.
SRR6387217	CFSAN020899	Tuna tub on L2.
SRR7497076	CFSAN077959	Transition on table of line # 1.
SRR7796160	CFSAN084926	Transition on table of line # 1.
SRR8660556	CFSAN019662	Transition on table of line # 1.
SRR7135133	CFSAN020215	Swab of interior of bagging funnel "collar".
SRR7047488	CFSAN020229	Inside seam at the end of the table, bottom, left and right
SRR7135082	CFSAN020221	Sponge swab, from surface and pooled water of black pa11et holding barrel of finished sprouts.
SRR7135119	CFSAN020216	Swab of interior of perforated barrel holding sproats.
SRR7135127	CFSAN020224	Top of the 5lb packing line, on the side near a gap between a barrier and the conveyor belt
SRR7047485	CFSAN020226	Top handle of a wooden shovel next to the 9oz packing table, shovel is used to move waste sprouts from drain to garbage
SRR7135130	CFSAN020222	Sprout spinner #3: bottom of the spin-dry barrel, metal surface that held barrels in place
SRR7047484	CFSAN020227	Top of large scale at the end of shaking table
SRR7135014	CFSAN020220	Sponge swab, from outside and bottom of plastic barrel filled with finished sprouts.
SRR7047748	CFSAN020230	Bottom ledge (underside) of shaker table on the north side
SRR7048255	CFSAN020228	Small grey food shovel found on the wall in washing room
SRR7170940	CFSAN020232	Barrel wheel caster, on the top
SRR975368	CFSAN003809	rollers for barrel rail across from spinners, located approximately 2 inch off the ground in packaging room
SRR7047927	CFSAN020231	Top of orange pallet next to spinner, barrels are placed on the pallet
SRR7135131	CFSAN020223	side of the bottom of spinner number I, part of the machine that holds the barrels in place during spinning
